# Supplementary material for: Gallic Acid Suppressed Tumorigenesis by an LncRNA MALAT1-Wnt/β-Catenin Axis in Hepatocellular Carcinoma
Source: Front Pharmacol. 2021 Oct 6;12:708967. doi: 10.3389/fphar.2021.708967 (PMC8526893; doi:10.3389/fphar.2021.708967)
Supplement: Supplementary file 4 [file DataSheet2.ZIP]

Archive with 10 entries (8 files):
- cytometry data (.fcs)/apoptosis/
- cytometry data (.fcs)/apoptosis/Bel-7402-GA.fcs
- cytometry data (.fcs)/apoptosis/Bel-7402-NC.fcs
- cytometry data (.fcs)/apoptosis/HepG2 -NC.fcs
- cytometry data (.fcs)/apoptosis/HepG2-GA.fcs
- cytometry data (.fcs)/cell cycle/
- cytometry data (.fcs)/cell cycle/Bel-7402-GA.fcs
- cytometry data (.fcs)/cell cycle/Bel-7402-NC.fcs
- cytometry data (.fcs)/cell cycle/HepG2-GA.fcs
- cytometry data (.fcs)/cell cycle/HepG2-NC.fcs
